# Supplementary material for: Influence of mould growth and outdoor exposure on the efficacy of attractive targeted sugar baits against Anopheles arabiensis in western Kenya
Source: PLoS One. 2025 Jul 3;20(7):e0315472. doi: 10.1371/journal.pone.0315472 (PMC12225782; doi:10.1371/journal.pone.0315472)
Supplement: S1 Study Data — (XLSX) [file pone.0315472.s001.xlsx]

## Sheet: ATSB LAB DYE EVALUATION MARCH_N
Study code	Date	Location	MSQ.species	Temperature	Humidity	Observation pp.EXP	Station Type	Station location	Dead Dye+VE M	Dead Dye+VE F	Dead Dye -Ve M	Dead Dye -Ve F	Alive Dye +Ve M	Alive Dye +Ve F	Alive Dye -Ve M	Alive Dye -Ve F	Time
ATSB 052	2022-10-18	Ahero	An. arabiensis	25	70	24 Hours	77% Sugar +H2O		0	0	2	1	0	0	0	0	T0
ATSB 052	2022-10-18	Ahero	An. arabiensis	25	70	24 Hours	H2O 0nly		0	0	3	3	0	0	0	0	T0
ATSB 052	2022-10-18	Ahero	An. arabiensis	25	70	24 Hours	1049-7328	lab	55	58	4	3	0	0	0	0	T0
ATSB 052	2022-10-18	Ahero	An. arabiensis	25	70	24 Hours	1049-7329	lab	51	43	7	4	0	0	0	0	T0
ATSB 052	2022-10-18	Ahero	An. arabiensis	25	70	24 Hours	1049-7330	lab	48	45	2	1	0	0	0	0	T0
ATSB 052	2022-10-18	Ahero	An. arabiensis	25	70	24 Hours	1049-7331	lab	50	45	2	3	0	0	0	0	T0
ATSB 052	2022-10-18	Ahero	An. arabiensis	25	70	24 Hours	1049-7332	lab	57	54	2	1	0	0	0	0	T0
ATSB 052	2022-10-18	Ahero	An. arabiensis	25	70	24 Hours	1049-7333	lab	49	56	2	1	0	0	0	0	T0
ATSB 052	2022-10-10	Ahero	An. arabiensis	26	70	24 Hours	77% Sugar +H2O	lab	0	0	2	3	0	0	53	55	T0
ATSB 052	2022-10-10	Ahero	An. arabiensis	26	70	24 Hours	H2O 0nly	lab	0	0	4	2	0	0	54	56	T0
ATSB 052	2022-10-10	Ahero	An. arabiensis	26	70	24 Hours	1049-7328	lab	2	3	0	1	0	0	0	0	T0
ATSB 052	2022-10-10	Ahero	An. arabiensis	26	70	24 Hours	1049-7329	lab	1	4	2	2	0	3	0	0	T0
ATSB 052	2022-10-10	Ahero	An. arabiensis	26	70	24 Hours	1049-7330	lab	7	13	1	2	0	0	0	0	T0
ATSB 052	2022-10-10	Ahero	An. arabiensis	26	70	24 Hours	1049-7331	lab	8	14	0	1	0	0	0	0	T0
ATSB 052	2022-10-10	Ahero	An. arabiensis	26	70	24 Hours	1049-7332	lab	4	15	1	0	2	0	0	0	T0
ATSB 052	2022-10-10	Ahero	An. arabiensis	26	70	24 Hours	1049-7333	lab	0	5	3	7	0	0	0	0	T0
ATSB 052	2023-05-25	Ahero	An.arabiensis	26	76	24Hours	1018-6937	lab	34	31	1	9	0	0	0	0	T7
ATSB 052	2023-05-25	Ahero	An.arabiensis	26	73	48Hours	1018-6937	lab	16	13	3	1	0	0	6	5	T7
ATSB 052	2023-05-24	Ahero	An.arabiensis	26	76	24Hours	1018-6938	lab	38	33	7	11	0	0	0	0	T7
ATSB 052	2023-05-25	Ahero	An.arabiensis	26	73	48 Hours	1018-6938	lab	14	13	1	1	0	0	0	4	T7
ATSB 052	2023-07-23	Ahero	An.arabiensis	25	65	24Hours	1018-6941	lab	38	17	2	3	0	0	0	0	T9
ATSB 052	2023-07-23	Ahero	An.arabiensis	25	65	48Hours	1018-6941	lab	18	34	1	2	1	1	1	1	T9
ATSB 052	2023-07-23	Ahero	An.arabiensis	25	65	24Hours	1018-6945	lab	44	48	1	2	0	0	0	0	T9
ATSB 052	2023-07-23	Ahero	An.arabiensis	25	65	48Hours	1018-6945	lab	15	8	0	2	0	0	0	0	T9
ATSB 052	2023-04-20	Ahero	An.arabiensis	26	76	24 Hours	1018-6946	lab	54	42	3	6	0	0	0	0	T6
ATSB 052	2023-04-21	Ahero	An.arabiensis	27	73	48 Hours	1018-6946	lab	5	12	0	0	0	0	0	0	T6
ATSB 052	2023-04-20	Ahero	An.arabiensis	26	76	24 Hours	1018-6948	lab	51	45	2	7	0	0	0	0	T6
ATSB 052	2023-04-21	Ahero	An.arabiensis	27	73	48 Hours	1018-6948	lab	6	7	1	1	0	0	0	0	T6
ATSB 052	2023-05-24	Ahero	An.arabiensis	26	76	24 Hours	1049-7466	Protected	43	22	7	19	0	0	0	0	t7
ATSB 052	2023-05-25	Ahero	An.arabiensis	26	73	48Hours	1049-7466	Protected	7	10	0	6	0	0	0	0	T7
ATSB 052	2023-05-24	Ahero	An.arabiensis	26	76	24 Hours	1049-7469	Protected	44	29	9	18	0	0	0	0	t7
ATSB 052	2023-05-25	Ahero	An.arabiensis	26	73	48Hours	1049-7469	Protected	11	20	0	6	0	0	0	3	T7
ATSB 052	2023-02-21	Ahero	An.arabiensis	27	71	24Hours	1049- 7387	Exposed	43	61	0	2	0	0	0	0	T3
ATSB 052	22/02/2023	Ahero	An.arabiensis	27	71	48 Hours	1049-7387	Exposed	10	0	0	0	0		7	0	t3
ATSB 052	2023-02-22	Ahero	An.arabiensis	27	71	24 Hours	1049-7415	Protected	56	50	0	2	0	0	0	0	t4
ATSB 052	2023-02-23	Ahero	An.arabiensis	28	71	48Hours	1049- 7415	Protected	5	4	0	3	0	0	0	2	T4
ATSB 052	2022-11-17	Ahero	An.arabiensis	25	77	24Hours	1049-7325	lab	52	33	0	1	0	0	0	0	T1
ATSB 052	2022-11-18	Ahero	An.arabiensis	25	77	48Hours	1049-7325	lab	6	20	0	0	2	2	1	2	T1
ATSB 052	2023-01-19	Ahero	An.arabiensis	27	76	24Hours	1049-7334	lab	49	45	3	0	0	0	0	0	T3
ATSB 052	2023-01-20	Ahero	An.arabiensis	27	76	48Hours	1049-7334	lab	11	2	0	1	0	1	0	2	T3
ATSB 052	2023-01-19	Ahero	An.arabiensis	27	76	24Hours	1049-7335	lab	58	55	5	0	0	0	0	0	T3
ATSB 052	2023-01-20	Ahero	An.arabiensis	27	76	48Hours	1049-7335	lab	1	2	0	0	0	0	0	0	T3
ATSB 052	2022-12-15	Ahero	An.arabiensis	27	78	24Hours	1049-7337	lab	47	24	1	2	0	0	0	0	T2
ATSB 052	2022-12-14	Ahero	An.arabiensis	27	78	48Hours	1049-7337	lab	7	18	1	3	1	1	1	8	T2
ATSB 052	2022-12-15	Ahero	An.arabiensis	27	78	24Hours	1049-7339	lab	52	31	0	3	0	0	0	0	T2
ATSB 052	2022-12-14	Ahero	An.arabiensis	27	78	48Hours	1049-7339	lab	7	25	1	2	0	0	0	3	T2
ATSB 052	2022-11-17	Ahero	An.arabiensis	25	77	24Hours	1049-7342	lab	55	41	1	3	0	0	0	0	T1
ATSB 052	2022-11-18	Ahero	An.arabiensis	25	77	48Hours	1049-7342	lab	3	10	2	3	2	3	0	2	T1
ATSB 052	2022-12-15	Ahero	An.arabiensis	27	78	24Hours	1049-7346	Exposed	32	43	5	2	0	0	0	0	T2
ATSB 052	2022-12-14	Ahero	An.arabiensis	27	78	48Hours	1049-7346	Exposed	15	11	2	1	1	1	5	1	T2
ATSB 052	2022-11-17	Ahero	An.arabiensis	25	77	24Hours	1049-7348	Exposed	56	40	1	2	0	0	0	0	T1
ATSB 052	2023-01-19	Ahero	An.arabiensis	25	77	48Hours	1049-7348	Exposed	4	15	0	0	0	1	0	2	T0
ATSB 052	2023-01-19	Ahero	An.arabiensis	27	76	24Hours	1049-7349	Exposed	40	19	1	0	0	0	0	0	T3
ATSB 052	2023-01-20	Ahero	An.arabiensis	27	76	48Hours	1049-7349	Exposed	11	33	3	2	6	3	0	0	T3
ATSB 052	2023-03-24	Ahero	An.arabiensis	27	77	24Hours	1049-7352	Exposed	43	34	10	0	0	0	0	0	T5
ATSB 052	2023-03-25	Ahero	An.arabiensis	27	77	48Hours	1049-7352	Exposed	8	24	0	2	0	0	0	0	T5
ATSB 052	2022-12-15	Ahero	An.arabiensis	27	78	24Hours	1049-7353	Exposed	38	30	2	3	0	0	0	0	T2
ATSB 052	2022-12-14	Ahero	An.arabiensis	27	78	48Hours	1049-7353	Exposed	17	17	1	1	1	4	1	2	T2
ATSB 052	2023-09-24	Ahero	An.arabiensis	25	77	24Hours	1049-7354	Exposed	30	12	1	2	0	0	0	0	T11
ATSB 052	2023-09-24	Ahero	An.arabiensis	25	77	48Hours	1049-7354	Exposed	25	31	4	5	0	0	2	8	T11
ATSB 052	2022-11-17	Ahero	An.arabiensis	25	77	24Hours	1049-7357	Exposed	40	31	2	4	0	0	0	0	T1
ATSB 052	2022-11-18	Ahero	An.arabiensis	25	77	48Hours	1049-7357	Exposed	18	23	0	3	1	1	0	0	T1
ATSB 052	2023-03-24	Ahero	An.arabiensis	27	77	24Hours	1049-7361	Exposed	39	27	4	6	0	0	0	0	T5
ATSB 052	2023-03-25	Ahero	An.arabiensis	27	77	48Hours	1049-7361	Exposed	15	19	0	2	0	0	4	6	T5
ATSB 052	2023-01-19	Ahero	An.arabiensis	27	76	24Hours	1049-7363	Exposed	39	40	3	0	0	0	0	0	T3
ATSB 052	2023-01-20	Ahero	An.arabiensis	27	76	48Hours	1049-7363	Exposed	16	13	0	1	0	0	2	0	T3
ATSB 052	2023-09-24	Ahero	An.arabiensis	25	77	24Hours	1049-7369	lab	52	40	4	4	4	0	0	0	T11
ATSB 052	2023-09-24	Ahero	An.arabiensis	25	77	48Hours	1049-7369	lab	9	16	0	0	0	0	0	0	T11
ATSB 052	2023-09-24	Ahero	An.arabiensis	25	77	24Hours	1049-7370	lab	42	44	1	2	0	0	0	0	T11
ATSB 052	2023-09-24	Ahero	An.arabiensis	25	77	48Hours	1049-7370	lab	14	21	0	0	0	0	0	0	T11
ATSB 052	2023-08-23	Ahero	An.arabiensis	26	71	24Hours	1049-7371	lab	49	44	2	1	0	0	0	0	T10
ATSB 052	2023-08-24	Ahero	An.arabiensis	26	70	48Hours	1049-7371	lab	8	13	1	2	0	0	0	0	T10
ATSB 052	2023-08-23	Ahero	An.arabiensis	26	71	24Hours	1049-7372	lab	32	35	0	2	0	0	0	0	T10
ATSB 052	2023-08-24	Ahero	An.arabiensis	26	70	48Hours	1049-7372	lab	25	21	3	2	0	0	0	0	T10
ATSB 052	2023-07-23	Ahero	An.arabiensis	25	65	24Hours	1049-7384	Exposed	24	13	20	10	0	0	0	0	T9
ATSB 052	2023-07-23	Ahero	An.arabiensis	25	65	48Hours	1049-7384	Exposed	13	5	1	20	1	1	2	12	T9
ATSB 052	2023-04-20	Ahero	An.arabiensis	26	76	24 Hours	1049-7386	Exposed	44	21	0	5	0	0	0	0	T6
ATSB 052	2023-04-21	Ahero	An.arabiensis	27	73	48 Hours	1049-7386	Exposed	9	25	1	6	0	0	6	3	T6
ATSB 052	2023-02-22	Ahero	An.arabiensis	27	71	48Hours	1049-7387	Exposed	10	0	0	0	0	0	7	0	T3
ATSB 052	2023-02-22	Ahero	An.arabiensis	28.1	71	24Hours	1049-7387	Exposed	48	45	4	3	0	0	0	0	T4
ATSB 052	2023-02-23	Ahero	An.arabiensis	28	71	48Hours	1049-7387	Exposed	7	11	0	1	0	0	0	0	T4
ATSB 052	2023-08-23	Ahero	An.arabiensis	26	71	24Hours	1049-7390	Exposed	35	8	3	10	0	0	0	0	T10
ATSB 052	2023-08-24	Ahero	An.arabiensis	26	70	48Hours	1049-7390	Exposed	9	21	3	7	1	0	9	15	T10
ATSB 052	2023-05-25	Ahero	An.arabiensis	26	76	24Hours	1049-7396	Exposed	24	27	9	4	0	0	0	0	T7
ATSB 052	2023-05-25	Ahero	An.arabiensis	26	73	48Hours	1049-7396	Exposed	18	17	2	2	0	0	7	11	T7
ATSB 052	2023-02-21	Ahero	An.arabiensis	27	71	24Hours	1049-7397	Exposed	49	45	3	3	0	0	0	0	T4
ATSB 052	2023-02-22	Ahero	An.arabiensis	27	71	48Hours	1049-7397	Exposed	11	13	0	0	0	0	1	0	T4
ATSB 052	2023-09-24	Ahero	An.arabiensis	25	77	24Hours	1049-7399	Exposed	33	17	1	4	0	0	0	0	T11
ATSB 052	2023-09-24	Ahero	An.arabiensis	25	77	48Hours	1049-7399	Exposed	17	35	0	1	0	12	2	7	T11
ATSB 052	2023-05-24	Ahero	An.arabiensis	26	76	24Hours	1049-7401	Exposed	41	23	13	26	0	0	0	0	T7
ATSB 052	2023-05-25	Ahero	An.arabiensis	26	73	48Hours	1049-7401	Exposed	4	9	2	4	0	0	0	0	T7
ATSB 052	2023-08-23	Ahero	An.arabiensis	26	71	24Hours	1049-7403	Exposed	36	5	6	15	0	0	0	0	T10
ATSB 052	2023-08-24	Ahero	An.arabiensis	26	70	48Hours	1049-7403	Exposed	11	13	4	9	3	2	0	16	T10
ATSB 052	2023-08-23	Ahero	An.arabiensis	26	71	24Hours	1049-7405	protected	39	24	1	6	0	0	0	0	T10
ATSB 052	2023-08-24	Ahero	An.arabiensis	26	70	48Hours	1049-7405	Protected	18	21	1	1	1	3	0	5	T10
ATSB 052	2023-02-21	Ahero	An.arabiensis	27	71	24Hours	1049-7412	protected	58	24	0	1	0	0	0	0	T4
ATSB 052	2023-02-22	Ahero	An.arabiensis	27	71	48Hours	1049-7415	Protected	2	21	0	9	0	0	0	5	T4
ATSB 052	2023-02-21	Siaya	An.arabiensis	28	71	48 Hours	1049-7415	protected	26	25	1	3	0	0	0	2	T4
ATSB 052	2023-03-24	Ahero	An.arabiensis	27	77	24Hours	1049-7417	Protected	46	21	1	5	0	0	0	0	T5
ATSB 052	2023-03-25	Ahero	An.arabiensis	27	77	48Hours	1049-7417	Protected	13	31	1	2	0	1	0	1	T5
ATSB 052	2023-04-20	Ahero	An.arabiensis	26	76	24 Hours	1049-7418	Protected	40	41	7	11	0	0	0	0	T6
ATSB 052	2023-04-21	Ahero	An.arabiensis	27	73	48 Hours	1049-7418	Protected	13	11	2	2	1	1	0	0	T6
ATSB 052	2023-06-21	Ahero	An.arabiensis	27	78	24Hours	1049-7419	Protected	28	31	26	18	0	0	0	0	T8
ATSB 052	2023-07-22	Ahero	An.arabiensis	26	77	48Hours	1049-7419	Protected	4	6	1	2	0	0	0	0	T8
ATSB 052	2023-06-21	Ahero	An.arabiensis	27	78	24Hours	1049-7423	Protected	48	41	9	7	0	0	0	0	T8
ATSB 052	2023-07-22	Ahero	An.arabiensis	26	77	48Hours	1049-7423	Protected	4	5	0	0	0	0	2	5	T8
ATSB 052	2023-07-23	Ahero	An.arabiensis	25	65	24Hours	1049-7425	Protected	30	12	6	7	0	0	0	0	T9
ATSB 052	2023-07-23	Ahero	An.arabiensis	25	65	48Hours	1049-7425	Protected	16	12	3	6	5	16	3	7	T9
ATSB 052	2022-12-15	Ahero	An.arabiensis	27	78	24Hours	1049-7429	Protected	41	27	5	5	0	0	0	0	T2
ATSB 052	2022-12-14	Ahero	An.arabiensis	27	78	48Hours	1049-7429	Protected	11	24	1	6	0	2	3	0	T2
ATSB 052	2023-04-20	Ahero	An.arabiensis	26	76	24 Hours	1049-7430	Protected	34	39	10	7	0	0	0	0	T6
ATSB 052	2023-04-21	Ahero	An.arabiensis	27	73	48 Hours	1049-7430	Protected	9	5	3	4	0	2	1	0	T6
ATSB 052	2023-01-19	Ahero	An.arabiensis	27	76	24Hours	1049-7431	Protected	46	32	2	0	0	0	0	0	T3
ATSB 052	2023-01-20	Ahero	An.arabiensis	27	76	48Hours	1049-7431	Protected	10	24	0	2	2	2	1	0	T3
ATSB 052	2023-06-21	Ahero	An.arabiensis	27	78	24Hours	1049-7435	Exposed	31	28	14	17	0	0	0	0	T8
ATSB 052	2023-07-22	Ahero	An.arabiensis	26	77	48Hours	1049-7435	Exposed	6	0	4	9	0	3	4	3	T8
ATSB 052	2023-07-23	Ahero	An.arabiensis	25	65	24Hours	1049-7435	Exposed	29	26	4	13	0	0	0	0	T9
ATSB 052	2023-07-23	Ahero	An.arabiensis	25	65	48Hours	1049-7435	Exposed	10	3	9	5	0	0	8	13	T9
ATSB 052	2023-04-20	Ahero	An.arabiensis	26	76	24 Hours	1049-7439	Exposed	32	41	2	2	0	0	0	0	T6
ATSB 052	2023-04-21	Ahero	An.arabiensis	27	73	48 Hours	1049-7439	Exposed	17	12	4	5	0	0	5	0	T6
ATSB 052	2023-06-21	Ahero	An.arabiensis	27	78	24Hours	1049-7440	Exposed	24	11	26	28	0	0	0	0	T8
ATSB 052	2023-07-22	Ahero	An.arabiensis	26	77	48Hours	1049-7440	Exposed	9	15	0	14	0	2	0	0	T8
ATSB 052	2023-06-21	Ahero	An.arabiensis	27	78	24Hours	1049-7444	lab	50	46	3	7	0	0	0	0	T8
ATSB 052	2023-07-22	Ahero	An.arabiensis	26	77	48Hours	1049-7444	lab	6	6	3	0	0	0	0	0	T8
ATSB 052	2023-06-21	Ahero	An.arabiensis	27	78	24Hours	1049-7445	lab	56	35	0	4	0	0	0	0	T8
ATSB 052	2023-07-22	Ahero	An.arabiensis	26	77	48Hours	1049-7445	lab	3	11	1	1	0	3	0	1	T8
ATSB 052	2023-03-24	Ahero	An.arabiensis	27	77	24Hours	1049-7448	lab	46	44	1	4	0	0	0	0	T5
ATSB 052	2023-03-25	Ahero	An.arabiensis	27	77	48Hours	1049-7448	lab	12	1	4	0	0	0	0	8	T5
ATSB 052	2023-03-24	Ahero	An.arabiensis	27	77	24Hours	1049-7450	lab	37	49	0	0	0	0	0	0	T5
ATSB 052	2023-03-25	Ahero	An.arabiensis	27	77	48Hours	1049-7450	lab	18	10	5	0	0	0	0	0	T16
ATSB 052	2023-02-21	Ahero	An.arabiensis	27	71	24Hours	1049-7451	lab	60	52	4	2	0	0	0	0	T4
ATSB 052	2023-02-22	Ahero	An.arabiensis	27	71	48Hours	1049-7451	lab	0	4	1	2	0	0	1	0	T4
ATSB 052	2023-02-22	Ahero	An.arabiensis	27	71	48 Hours	1049-7452	lab	8	1	1	0	0	0	0	10	T4
ATSB 052	2023-02-21	Ahero	An.arabiensis	27	71	24Hours	1049-7452	lab	50	60	1	3	0	0	0	0	T4
ATSB 052	2023-05-24	Ahero	An.arabiensis	26	76	24Hours	1049-7466	Protected	43	22	7	19	0	0	0	0	T7
ATSB 052	2023-05-24	Ahero	An.arabiensis	26	76	24Hours	1049-7469	Protected	44	29	9	18	0	0	0	0	T7
ATSB 052	2023-03-24	Ahero	An.arabiensis	27	77	24Hours	1049-7470	Protected	31	40	7	3	0	0	0	0	T5
ATSB 052	2023-03-25	Ahero	An.arabiensis	27	77	48Hours	1049-7470	Protected	12	7	3	4	2	4	0	5	T5
ATSB 052	2022-11-17	Ahero	An.arabiensis	25	77	24Hours	1049-7471	Protected	46	40	3	2	0	0	0	0	T1
ATSB 052	2022-11-18	Ahero	An.arabiensis	25	77	48Hours	1049-7471	Protected	10	20	1	2	0	0	0	0	T1
ATSB 052	2023-08-23	Ahero	An.arabiensis	26	71	24Hours	1049-7472	protected	45	39	3	4	0	0	0	0	T10
ATSB 052	2023-08-24	Ahero	An.arabiensis	26	70	48Hours	1049-7472	Protected	8	7	1	2	0	0	4	6	T10
ATSB 052	2022-11-17	Ahero	An.arabiensis	25	77	24Hours	1049-7473	protected	49	47	2	3	0	0	0	0	T1
ATSB 052	2022-11-18	Ahero	An.arabiensis	25	77	48Hours	1049-7473	Protected	9	8	0	2	0	0	0	1	T1
ATSB 052	2023-09-24	Ahero	An.arabiensis	25	77	24Hours	1049-7475	Protected	47	21	6	13	0	0	0	0	T11
ATSB 052	2023-09-24	Ahero	An.arabiensis	25	77	48Hours	1049-7475	Protected	8	32	0	5	0	5	0	2	T11
ATSB 052	2023-09-24	Ahero	An.arabiensis	25	77	24Hours	1049-7476	Protected	43	18	1	2	0	0	0	0	T11
ATSB 052	2023-09-24	Ahero	An.arabiensis	25	77	48Hours	1049-7476	Protected	12	20	2	6	0	7	0	5	T11
ATSB 052	2023-01-19	Ahero	An.arabiensis	27	76	24Hours	1049-7477	Protected	42	40	4	0	0	0	0	0	T3
ATSB 052	2023-01-20	Ahero	An.arabiensis	27	76	48Hours	1049-7477	Protected	18	20	0	2	0	0	0	0	T3
ATSB 052	2022-12-15	Ahero	An.arabiensis	27	78	24Hours	1049-7480	Protected	48	33	3	4	0	0	0	0	T2
ATSB 052	2022-12-14	Ahero	An.arabiensis	27	78	48Hours	1049-7480	Protected	3	19	4	3	0	0	0	0	T2
ATSB 052	2023-07-23	Ahero	An.arabiensis	25	65	24Hours	1049-7482	Protected	31	14	8	10	0	0	0	0	T9
ATSB 052	2023-07-23	Ahero	An.arabiensis	25	65	48Hours	1049-7482	Protected	18	15	3	8	0	3	0	10	T9
ATSB 052	2022-11-17	Ahero	An.arabiensis	25	77	24Hours	77% Sugar +H2O		0	0	1	2	0	0	0	0	T1
ATSB 052	2022-11-18	Ahero	An.arabiensis	25	77	48Hours	77% Sugar +H2O		0	0	2	1	0	0	57	59	T1
ATSB 052	2023-01-19	Ahero	An.arabiensis	27	76	24Hours	77% Sugar +H2O		0	0	2	0	0	0	0	0	T3
ATSB 052	2023-01-20	Ahero	An.arabiensis	27	76	48Hours	77% Sugar +H2O		0	0	3	2	0	0	59	58	T3
ATSB 052	2022-12-15	Ahero	An.arabiensis	27	78	24Hours	77% Sugar +H2O		0	0	1	0	0	0	0	0	T2
ATSB 052	2022-12-14	Ahero	An.arabiensis	27	78	48Hours	77% Sugar +H2O		0	0	2	2	0	0	55	59	T2
ATSB 052	2023-02-21	Ahero	An.arabiensis	27	71	24Hours	77% Sugar +H2O		0	0	1	2	0	0	0	0	T3
ATSB 052	2023-02-22	Ahero	An.arabiensis	27	71	48Hours	77% Sugar +H2O		0	0	1	1	0	0	54	56	T3
ATSB 052	2023-03-24	Ahero	An.arabiensis	27	77	24Hours	77% Sugar +H2O		0	0	1	1	0	0	0	0	T5
ATSB 052	2023-03-25	Ahero	An.arabiensis	27	77	48Hours	77% Sugar +H2O		0	0	3	4	0	0	56	55	T5
ATSB 052	2023-04-20	Ahero	An.arabiensis	26	76	24 Hours	77% Sugar +H2O		0	0	4	0	0	0	0	0	T6
ATSB 052	2023-04-21	Ahero	An.arabiensis	27	73	48 Hours	77% Sugar +H2O		0	0	3	1	0	0	53	58	T6
ATSB 052	2023-05-24	Ahero	An.arabiensis	26	76	24Hours	77% Sugar +H2O		0	0	2	0	0	0	0	0	T7
ATSB 052	2023-05-25	Ahero	An.arabiensis	26	73	48Hours	77% Sugar +H2O		0	0	5	4	0	0	55	57	T7
ATSB 052	2023-06-22	Ahero	An.arabiensis	27	78	24Hours	77% Sugar +H2O		0	0	2	1	0	0	0	0	T8
ATSB 052	2023-06-22	Ahero	An.arabiensis	26	77	48Hours	77% Sugar +H2O		0	0	2	2	0	0	55	56	T8
ATSB 052	2023-07-23	Ahero	An.arabiensis	25	65	24Hours	77% Sugar +H2O		0	0	2	1	0	0	0	0	T9
ATSB 052	2023-07-23	Ahero	An.arabiensis	25	65	48Hours	77% Sugar +H2O		0	0	2	2	0	0	54	57	T9
ATSB 052	2023-08-23	Ahero	An.arabiensis	26	71	24Hours	77% Sugar +H2O		0	0	2	0	0	0	0	0	T10
ATSB 052	2023-08-24	Ahero	An.arabiensis	26	70	48Hours	77% Sugar +H2O		0	0	4	1	0	0	56	58	T10
ATSB 052	2023-09-24	Ahero	An.arabiensis	25	77	24Hours	77% Sugar +H2O				1	1	0	0	0	0	T11
ATSB 052	2023-09-24	Ahero	An.arabiensis	25	77	48Hours	77% Sugar +H2O		0	0	2	1	0	0	55	59	T11
ATSB 052	2022-11-17	Ahero	An.arabiensis	25	77	24Hours	H2O 0nly		0	0	1	2	0	0	0	0	T1
ATSB 052	2022-11-18	Ahero	An.arabiensis	25	77	48Hours	H2O 0nly		0	0	3	2	0	0	54	56	T1
ATSB 052	2023-01-19	Ahero	An.arabiensis	27	76	24Hours	H2O 0nly		0	0	4	0	0	0	0	0	T3
ATSB 052	2023-01-20	Ahero	An.arabiensis	27	76	48Hours	H2O 0nly		0	0	3	3	0	0	56	58	T3
ATSB 052	2022-12-15	Ahero	An.arabiensis	27	78	24Hours	H2O 0nly		0	0	2	1	0	0	0	0	T2
ATSB 052	2022-12-14	Ahero	An.arabiensis	27	78	48Hours	H2O 0nly		0	0	2	2	0	0	56	57	T2
ATSB 052	2023-02-21	Ahero	An.arabiensis	27	71	24Hours	H2O 0nly		0	0	3	4	0	0	0	0	T4
ATSB 052	2023-02-22	Ahero	An.arabiensis	27	71	48Hours	H2O 0nly		0	0	3	1	0	0	55	52	T4
ATSB 052	2023-03-24	Ahero	An.arabiensis	27	77	24Hours	H2O 0nly		0	0	4	2	0	0	0	0	T5
ATSB 052	2023-03-25	Ahero	An.arabiensis	27	77	48Hours	H2O 0nly		0	0	4	5	0	0	51	53	T5
ATSB 052	2023-04-20	Ahero	An.arabiensis	26	76	24Hours	H2O 0nly		0	0	2	4	0	0	0	0	T6
ATSB 052	2023-04-21	Ahero	An.arabiensis	27	73	48 Hours	H2O 0nly		0	0	3	2	0	0	55	54	T6
ATSB 052	2023-05-24	Ahero	An.arabiensis	26	76	24Hours	H2O 0nly		0	0	4	2	0	0	0	0	T7
ATSB 052	2023-05-25	Ahero	An.arabiensis	26	73	48Hours	H2O 0nly		0	0	3	3	0	0	54	53	T7
ATSB 052	2023-06-21	Ahero	An.arabiensis	27	78	24Hours	H2O 0nly		0	0	3	1	0	0	0	0	T8
ATSB 052	2023-06-22	Ahero	An.arabiensis	26	77	48Hours	H2O 0nly		0	0	2	4	0	0	56	54	T8
ATSB 052	2023-07-23	Ahero	An.arabiensis	25	65	24Hours	H2O 0nly		0	0	3	1	0	0	0	0	T9
ATSB 052	2023-07-23	Ahero	An.arabiensis	25	65	48Hours	H2O 0nly		0	0	4	2	0	0	55	50	T9
ATSB 052	2023-08-23	Ahero	An.arabiensis	26	71	24Hours	H2O 0nly		0	0	2	1	0	0	0	0	T10
ATSB 052	2023-08-24	Ahero	An.arabiensis	26	70	48Hours	H2O 0nly		0	0	3	2	0	0	55	57	T10
ATSB 052	2023-09-24	Ahero	An.arabiensis	25	77	24Hours	H2O 0nly		0	0	2	2	0	0	0	0	T11
ATSB 052	2023-09-24	Ahero	An.arabiensis	25	77	48Hours	H2O 0nly		0	0	3	2			57	54	T11
